# Supplementary material for: Isolation of bioactive compounds from the petroleum ether soluble fraction of Eichhornia crassipes (Mart.) Solms flowers with dual evaluation: In silico studies of isolated molecules and in vitro/in vivo activities of the extract
Source: PLoS One. 2026 Jun 8;21(6):e0351085. doi: 10.1371/journal.pone.0351085 (PMC13245757; doi:10.1371/journal.pone.0351085)
Supplement: S1 File — (XLSX) [file pone.0351085.s001.xlsx]

## Sheet: Antimicrobial (ZOI) 
Test Microorganisms	Zone of Inhibition (mm)
	Standard	1	2	3	Mean	SD	CME	1	2	3	Mean	SD	ASF	1	2	3	Mean	SD	PSF	1	2	3	Mean	SD	DSF	1	2	3	Mean	SD	ESF	1	2	3	Mean	SD
Gram Positive Bacteria
Bacillus cereus	Ciprofloxacin	43	42	42	42.3333	0.471405	CME	11	10	9	10	0.816497	ASF	3	3	3	3	0	PSF	6	4	4	4.66667	0.942809	DSF	7	7	8	7.33333	0.471405	ESF	8	10	8	8.66667	0.942809
Bacillus megaterium		31	32	33	32	0.816497		9	9	10	9.33333	0.471405		0			0	0		9	5	6	6.66667	1.69967		8	9	9	8.66667	0.471405		7	9	7	7.66667	0.942809
Bacillus subtilis		40	41	41	40.6667	0.471405		22	20	19	20.3333	1.24722		4	5	5	4.66667	0.471405		5	5	7	5.66667	0.942809		14	15	16	15	0.816497		9	10	11	10	0.816497
Staphylococcus aureus		44	43	41	42.6667	1.24722		9	6	8	7.66667	1.24722		0			0	0		11	10	8	9.66667	1.24722		18	17	17	17.3333	0.471405		15	13	16	14.6667	1.24722
Sarcina lutea		40	41	39	40	0.816497		13	11	9	11	1.63299		0			0	0		9	8	8	8.33333	0.471405		12	11	10	11	0.816497		9	11	13	11	1.63299
Gram Negative Bacteria
Salmonella paratyphi	Ciprofloxacin	43	44	42	43	0.816497	CME	10	9	8	9	0.816497	ASF	2	2	3	2.33333	0.471405	PSF	7	8	9	8	0.816497	DSF	8	9	9	8.66667	0.471405	ESF	11	8	7	8.66667	1.69967
Salmonella typhi		44	42	42	42.6667	0.942809		9	8	8	8.33333	0.471405		0			0	0		13	11	14	12.6667	1.24722		8	10	9	9	0.816497		5	4	4	4.33333	0.471405
Vibrio parahemolyticus		42	41	41	41.3333	0.471405		10	10	9	9.66667	0.471405		3	3	2	2.66667	0.471405		4	6	4	4.66667	0.942809		7	9	9	8.33333	0.942809		8	9	9	-	-
Escherichia coli		42	40	39	40.3333	1.24722		13	14	11	12.6667	1.24722		0			0	0		7	9	9	8.33333	0.942809		8	6	6	-	-		8	6	6	6.66667	0.942809
Vibrio mimicus		39	35	37	37	1.63299		11	12	11	11.3333	0.471405		0			0	0		10	9	12	10.3333	1.24722		7	8	7	7.33333	0.471405		6	6	6	6	0
Shigella dysenteriae		37	39	38	38	0.816497		9	8	8	8.33333	0.471405		5	4	6	5	0.816497		9	11	12	10.6667	1.24722		9	9	11	9.66667	0.942809		9	6	7	-	-
Pseudomonas aeruginosa		36	41	40	39	2.16025		12	11	12	11.6667	0.471405		0			0	0		8	9	9	8.66667	0.471405		7	8	9	8	0.816497		7	8	9	8	0.816497
Shigella boydii		41	40	41	40.6667	0.471405		11	11	13	11.6667	0.942809		0			0	0		9	11	8	9.33333	1.24722		10	9	9	9.33333	0.471405		11	12	12	11.6667	0.471405
Sacharomyces cerevacae	Fluconazole	38	36	35	36.3333	1.24722	CME	9	8	10	9	0.816497	ASF	6	7	6	6.33333	0.471405	PSF	7	8	8	7.66667	0.471405	DSF	7	8	9	8	0.816497	ESF	6	7	7	6.66667	0.471405
Candida albicans		39	41	40	40	0.816497		8	7	6	7	0.816497		4	3	5	4	0.816497		6	7	7	6.66667	0.471405		3	4	4	3.66667	0.471405		6	9	8	7.66667	1.24722
Aspergillus niger		45	50	49	48	2.16025		10	11	14	11.6667	1.69967		6	6	5	5.66667	0.471405		4	5	3	4	0.816497		8	8	7	7.66667	0.471405		10	11	12	11	0.816497
			Test Microorganisms	Standard	CME	ASF	PSF	DSF	ESF
			Gram Positive Bacteria
			Bacillus cereus	42.33 ± 0.47	10.00 ± 0.82	3.00 ± 0.00	4.67 ± 0.94	7.33 ± 0.47	8.67 ± 0.94
			Bacillus megaterium	32.00 ± 0.82	9.33 ± 0.47	0.00 ± 0.00	6.67 ± 1.70	8.67 ± 0.47	7.67 ± 0.94
			Bacillus subtilis	40.67 ± 0.47	20.33 ± 1.25	4.67 ± 0.47	5.67 ± 0.94	15.00 ± 0.82	10.00 ± 0.82
			Staphylococcus aureus	42.67 ± 1.25	7.67 ± 1.25	0.00 ± 0.00	9.67 ± 1.25	17.33 ± 0.47	14.67 ± 1.25
			Sarcina lutea	40.00 ± 0.82	11.00 ± 1.63	0.00 ± 0.00	8.33 ± 0.47	11.00 ± 0.82	11.00 ± 1.63
			Gram Negative Bacteria
			Salmonella paratyphi	43.00 ± 0.82	9.00 ± 0.82	2.33 ± 0.47	8.00 ± 0.82	8.67 ± 0.47	8.67 ± 1.70
			Salmonella typhi	42.67 ± 0.94	8.33 ± 0.47	0.00 ± 0.00	12.67 ± 1.25	9.00 ± 0.82	4.33 ± 0.47
			Vibrio parahemolyticus	41.33 ± 0.47	9.67 ± 0.47	2.67 ± 0.47	4.67 ± 0.94	8.33 ± 0.94	8.67 ± 0.58
			Escherichia coli	40.33 ± 1.25	12.67 ± 1.25	0.00 ± 0.00	8.33 ± 0.94	6.67 ± 1.15	6.67 ± 0.94
			Vibrio mimicus	37.00 ± 1.63	11.33 ± 0.47	0.00 ± 0.00	10.33 ± 1.25	7.33 ± 0.47	6.00 ± 0.00
			Shigella dysenteriae	38.00 ± 0.82	8.33 ± 0.47	5.00 ± 0.82	10.67 ± 1.25	9.67 ± 0.94	7.33 ± 1.53
			Pseudomonas aeruginosa	39.00 ± 2.16	11.67 ± 0.47	0.00 ± 0.00	8.67 ± 0.47	8.00 ± 0.82	8.00 ± 0.82
			Shigella boydii	40.67 ± 0.47	11.67 ± 0.94	0.00 ± 0.00	9.33 ± 1.25	9.33 ± 0.47	11.67 ± 0.47
				Fluconazole	CME	ASF	PSF	DSF	ESF
			Fungi
			Saccharomyces cerevisiae	36.33 ± 1.25	9.00 ± 0.82	6.33 ± 0.47	7.67 ± 0.47	8.00 ± 0.82	6.67 ± 0.47
			Candida albicans	40.00 ± 0.82	7.00 ± 0.82	4.00 ± 0.82	6.67 ± 0.47	3.67 ± 0.47	7.67 ± 1.25
			Aspergillus niger	48.00 ± 2.16	11.67 ± 1.70	5.67 ± 0.47	4.00 ± 0.82	7.67 ± 0.47	11.00 ± 0.82

## Sheet: Antimicrobia (MIC)
Extract	Name of Tested Bacteria	Minimum Inhibitory Concentration (μL/mL)
		500	250	125	62.5	31.2	15.6	7.8	3.9	1.95	0.98
CME	Gram Positive Bacteria
	Bacillus cereus	-	-	-	-	+	+	+	+	+	+
	Bacillus megaterium	-	-	-	+	+	+	+	+	+	+
	Bacillus subtilis	-	-	-	-	-	-	+	+	+	+
	Staphylococcus aureus	-	-	+	+	+	+	+	+	+	+
	Sarcina lutea	-	-	-	-	+	+	+	+	+	+
	Gram Negative Bacteria
	Salmonella paratyphi	-	-	-	-	+	+	+	+	+	+
	Salmonella typhi	-	-	-	+	+	+	+	+	+	+
	Vibrio parahemolyticus	-	-	-	+	+	+	+	+	+	+
	Escherichia coli	-	-	-	-	+	+	+	+	+	+
	Vibrio mimicus	-	-	-	-	+	+	+	+	+	+
	Shigella dysenteriae	-	-	-	+	+	+	+	+	+	+
	Pseudomonas aeruginosa	-	-	-	-	+	+	+	+	+	+
	Shigella boydii	-	-	-	-	+	+	+	+	+	+
	Fungi
	Saccharomyces cerevisiae	-	-	-	+	+	+	+	+	+	+
	Candida albicans	-	-	+	+	+	+	+	+	+	+
	Aspergillus niger	-	-	-	-	+	+	+	+	+	+
PSF	Gram Positive Bacteria
	Bacillus cereus	+	+	+	+	+	+	+	+	+	+
	Bacillus megaterium	-	+	+	+	+	+	+	+	+	+
	Bacillus subtilis	-	+	+	+	+	+	+	+	+	+
	Staphylococcus aureus	-	-	-	+	+	+	+	+	+	+
	Sarcina lutea	-	-	-	+	+	+	+	+	+	+
	Gram Negative Bacteria
	Salmonella paratyphi	-	-	+	+	+	+	+	+	+	+
	Salmonella typhi	-	-	-	-	+	+	+	+	+	+
	Vibrio parahemolyticus	+	+	+	+	+	+	+	+	+	+
	Escherichia coli	-	-	+	+	+	+	+	+	+	+
	Vibrio mimicus	-	-	-	+	+	+	+	+	+	+
	Shigella dysenteriae	-	-	-	-	+	+	+	+	+	+
	Pseudomonas aeruginosa	-	-	-	+	+	+	+	+	+	+
	Shigella boydii	-	-	-	+	+	+	+	+	+	+
	Fungi
	Saccharomyces cerevisiae	-	-	+	+	+	+	+	+	+	+
	Candida albicans	-	+	+	+	+	+	+	+	+	+
	Aspergillus niger	+	+	+	+	+	+	+	+	+	+
DSF	Gram Positive Bacteria
	Bacillus cereus	-	-	+	+	+	+	+	+	+	+
	Bacillus megaterium	-	-	-	+	+	+	+	+	+	+
	Bacillus subtilis	-	-	-	-	-	+	+	+	+	+
	Staphylococcus aureus	-	-	-	-	-	-	+	+	+	+
	Sarcina lutea	-	-	-	-	+	+	+	+	+	+
	Gram Negative Bacteria
	Salmonella paratyphi	-	-	-	+	+	+	+	+	+	+
	Salmonella typhi	-	-	-	+	+	+	+	+	+	+
	Vibrio parahemolyticus	-	-	-	+	+	+	+	+	+	+
	Escherichia coli	-	+	+	+	+	+	+	+	+	+
	Vibrio mimicus	-	-	+	+	+	+	+	+	+	+
	Shigella dysenteriae	-	-	-	+	+	+	+	+	+	+
	Pseudomonas aeruginosa	-	-	+	+	+	+	+	+	+	+
	Shigella boydii	-	-	-	+	+	+	+	+	+	+
	Fungi
	Saccharomyces cerevisiae	-	-	+	+	+	+	+	+	+	+
	Candida albicans	+	+	+	+	+	+	+	+	+	+
	Aspergillus niger	-	-	+	+	+	+	+	+	+	+
ESF	Gram Positive Bacteria
	Bacillus cereus	-	-	+	+	+	+	+	+	+	+
	Bacillus megaterium	-	-	+	+	+	+	+	+	+	+
	Bacillus subtilis	-	-	-	+	+	+	+	+	+	+
	Staphylococcus aureus	-	-	-	-	+	+	+	+	+	+
	Sarcina lutea	-	-	-	-	+	+	+	+	+	+
	Gram Negative Bacteria
	Salmonella paratyphi	-	-	-	+	+	+	+	+	+	+
	Salmonella typhi	+	+	+	+	+	+	+	+	+	+
	Vibrio parahemolyticus	-	-	-	+	+	+	+	+	+	+
	Escherichia coli	-	+	+	+	+	+	+	+	+	+
	Vibrio mimicus	-	+	+	+	+	+	+	+	+	+
	Shigella dysenteriae	-	-	+	+	+	+	+	+	+	+
	Pseudomonas aeruginosa	-	-	+	+	+	+	+	+	+	+
	Shigella boydii	-	-	-	+	+	+	+	+	+	+
	Fungi
	Saccharomyces cerevisiae	-	+	+	+	+	+	+	+	+	+
	Candida albicans	-	-	+	+	+	+	+	+	+	+
	Aspergillus niger	-	-	-	-	+	+	+	+	+	+
ASF	Gram Positive Bacteria
	Bacillus cereus	+	+	+	+	+	+	+	+	+	+
	Bacillus megaterium	+	+	+	+	+	+	+	+	+	+
	Bacillus subtilis	+	+	+	+	+	+	+	+	+	+
	Staphylococcus aureus	+	+	+	+	+	+	+	+	+	+
	Sarcina lutea	+	+	+	+	+	+	+	+	+	+
	Gram Negative Bacteria
	Salmonella paratyphi	+	+	+	+	+	+	+	+	+	+
	Salmonella typhi	+	+	+	+	+	+	+	+	+	+
	Vibrio parahemolyticus	+	+	+	+	+	+	+	+	+	+
	Escherichia coli	+	+	+	+	+	+	+	+	+	+
	Vibrio mimicus	+	+	+	+	+	+	+	+	+	+
	Shigella dysenteriae	-	+	+	+	+	+	+	+	+	+
	Pseudomonas aeruginosa	+	+	+	+	+	+	+	+	+	+
	Shigella boydii	+	+	+	+	+	+	+	+	+	+
	Fungi
	Saccharomyces cerevisiae	-	+	+	+	+	+	+	+	+	+
	Candida albicans	+	+	+	+	+	+	+	+	+	+
	Aspergillus niger	+	+	+	+	+	+	+	+	+	+
		Minimum Inhibitory Concentration (μL/mL)
	Test Microorganisms	CME	PSF	DSF	ESF	ASF
	Gram-positive bacteria
	Bacillus cereus	62.5	>500	250	250	>500
	Bacillus megaterium	125	500	125	250	>500
	Bacillus subtilis	15.6	500	31.2	125	>500
	Staphylococcus aureus	250	125	15.6	62.5	>500
	Sarcina lutea	62.5	125	62.5	62.5	>500
	Gram-negative bacteria
	Salmonella paratyphi	125	250	125	125	>500
	Salmonella typhi	125	62.5	125	>500	>500
	Vibrio parahaemolyticus	125	>500	125	125	>500
	Escherichia coli	62.5	250	500	500	>500
	Vibrio mimicus	62.5	125	250	500	>500
	Shigella dysenteriae	125	62.5	125	250	500
	Pseudomonas aeruginosa	62.5	125	250	250	>500
	Shigella boydii	62.5	125	125	125	>500
	Fungi
	Saccharomyces cerevisiae	125	250	250	500	500
	Candida albicans	250	500	>500	250	>500
	Aspergillus niger	62.5	>500	250	62.5	>500

## Sheet: Antidihreal 
	At 1 hr																At 3 hr
Group	M1	M2	M3	M4	Avg	% Decrease	SD	SEM	M1	M2	M3	M4	Avg	% Decrease	SD	SEM	M1	M2	M3	M4	Avg	% Decrease	SD	SEM
Control	1	1	0	2	1	N/A	0.816497	0.408248	2	3	1	3	2.25	N/A	0.957427	0.478714	2	3	1	3	2.25	N/A	0.957427	0.478714
FCF 200	0	0	2	0	0.5	50	1	0.5	0	2	4	1	1.75	22.2222	1.70783	0.853913	0	3	5	1	2.25	0	2.21736	1.10868
FCF 400	0	0	0	1	0.25	75	0.5	0.25	0	0	0	2	0.5	77.7778	1	0.5	3	2	1	2	2	11.1111	0.816497	0.408248
FCF 600	0	0	0	0	0	100	0	0	0	2	0	0	0.5	77.7778	1	0.5	0	4	0	0	1	55.5556	2	1
STD	0	0	0	0	0	100	0	0	1	1	0	1	0.75	66.6667	0.5	0.25	2	1	0	2	1.25	44.4444	0.957427	0.478714
								P value
									1 h	2 h	3 h	4 h
Refuction percentage								FCF 200	0.467994	0.627766	1	0.62022
Group	1 h	2 h	3 h	4 h				FCF 400	0.168227	0.0447943	0.704853	0.320206
FCF 200	50	22.2222	0	11.1111				FCF 600	0.0498253	0.0447943	0.302603	0.221488
FCF 400	75	77.7778	11.1111	16.6667				STD	0.0498253	0.0321045	0.190116	0.0141101
FCF 600	100	77.7778	55.5556	38.8889
STD	100	66.6667	44.4444	61.1111
			Average diahreal count				% reduction in diahreal count
			1 h	2 h	3 h	4 h	1 h	2 h	3 h	4 h
		Control	1.00 + 0.41	2.25 + 0.48	2.25 + 0.48	4.50 + 0.50
		FCF 200	0.50 + 0.50	1.75 + 0.85	2.25 + 1.11	4.00 + 0.82	50	22.2222	0	11.1111
		FCF 400	0.25 + 0.25	0.50 + 0.50*	2.00 + 0.41	3.75 + 0.48	75	77.7778	11.1111	16.6667
		FCF 600	0	0.50 + 0.50*	1.00 + 1.00	2.75 + 1.18	100	77.7778	55.5556	38.8889
		STD	0	0.75 + 0.25*	1.25 + 0.48	1.75 + 0.63*	100	66.6667	44.4444	61.1111

## Sheet: Thrombolytic
	Sample	W1	W2	W3	W4	W5	% clot lysis
	CME	3616.4	3994.3	3927.5	66.8	377.9	17.6766
	PSF	4810.4	5049.7	5032	17.7	239.3	7.39657
	DSF	4635.1	5211.6	5134.8	76.8	576.5	13.3218
	ESF	4737.9	5232.1	5201.3	30.8	494.2	6.23229
	ASF	4721.8	4983.9	4942.5	41.4	262.1	15.7955
	Blank	4828.6	5246.1	5115.5	130.6	417.5	31.2814
	SK	5166.2	5166.8	5166.4	0.4	0.6	66.6667
	W1	wt of vial alone
	W2	wt of clot containing vial
	W3	wt of clot containing vial after lysis
	W4	wt of released clot
	W5	wt of clot
